# Supplementary material for: Transcriptome Sequencing Analysis of Peripheral Blood of Type 2 Diabetes Mellitus Patients With Thirst and Fatigue
Source: Front Endocrinol (Lausanne). 2020 Nov 9;11:558344. doi: 10.3389/fendo.2020.558344 (PMC7680858; doi:10.3389/fendo.2020.558344)
Supplement: Supplementary file 3 [file Table_3.XLS]

lncRNA_ID	lncRNA_Gene_ID	lncRNA_Gene_Symbol	Status	mRNA_Gene_ID	mRNA_Gene_Symbol	Pearson_correlation	Pvalue
ENST00000590610	ENSG00000131037	EPS8L1	Annotated_lncRNA	ENSG00000137875	BCL2L10	0.979554769978	2.71865392421e-08
ENST00000590610	ENSG00000131037	EPS8L1	Annotated_lncRNA	ENSG00000218823	PAPOLB	0.969815999929	1.87568613974e-07
TCONS_00077066	ENSG00000111215	PRR4	Novel_lncRNA	ENSG00000215910	C1orf167	0.952668999493	1.72745822069e-06
TCONS_00077066	ENSG00000111215	PRR4	Novel_lncRNA	ENSG00000157653	C9orf43	0.968528221767	2.30642549726e-07
TCONS_00077066	ENSG00000111215	PRR4	Novel_lncRNA	ENSG00000169758	C15orf27	0.957263076551	1.04490934794e-06
TCONS_00077066	ENSG00000111215	PRR4	Novel_lncRNA	ENSG00000167476	JSRP1	0.970504880233	1.67313650934e-07
TCONS_00077066	ENSG00000111215	PRR4	Novel_lncRNA	ENSG00000197753	LHFPL5	0.953182984143	1.63710516854e-06
TCONS_00077066	ENSG00000111215	PRR4	Novel_lncRNA	ENSG00000164776	PHKG1	0.967853622131	2.561527217e-07
TCONS_00077066	ENSG00000111215	PRR4	Novel_lncRNA	ENSG00000226284	ARPC3P1	0.969949660347	1.83493631845e-07
TCONS_00077066	ENSG00000111215	PRR4	Novel_lncRNA	ENSG00000183562	AC131971.1	0.982014537018	1.43812153297e-08
