# Supplementary material for: Transcriptome Sequencing Analysis of Peripheral Blood of Type 2 Diabetes Mellitus Patients With Thirst and Fatigue
Source: Front Endocrinol (Lausanne). 2020 Nov 9;11:558344. doi: 10.3389/fendo.2020.558344 (PMC7680858; doi:10.3389/fendo.2020.558344)
Supplement: Supplementary file 4 [file Table_4.XLS]

Chromosome	lncRNA_ID	lncRNA_Gene_ID	lncRNA_Gene_Symbol	lncRNA_Status	lncRNA_Start	lncRNA_End	lncRNA_Strand	Gene_Id	Gene_Symbol	Gene_Start	Gene_End	Gene_Strand	Distance	Location
1	ENST00000420211	ENSG00000225387	RP11-422P22.1	Annotated_lncRNA	18712323	18715008	+	ENSG00000179023	KLHDC7A	18807423	18812478	+	92415	upstream
1	ENST00000420211	ENSG00000225387	RP11-422P22.1	Annotated_lncRNA	18712323	18715008	+	ENSG00000117154	IGSF21	18434239	18704977	+	7345	downstream
9	TCONS_00329678	ENSG00000156052	GNAQ	Novel_lncRNA	80645690	80649888	+	ENSG00000156052	GNAQ	80326138	80646374	-	(685)	antisense
18	ENST00000580975	ENSG00000266237	RP11-25D3.1	Annotated_lncRNA	23845973	23847373	+	ENSG00000141384	TAF4B	23805899	23974446	+	(1401)	sense
18	ENST00000580975	ENSG00000266237	RP11-25D3.1	Annotated_lncRNA	23845973	23847373	+	ENSG00000154611	PSMA8	23713815	23773319	+	72653	downstream
17	ENST00000580970	ENSG00000214946	TBC1D26	Annotated_lncRNA	15641653	15644535	+	ENSG00000221926	TRIM16	15531273	15587624	-	54028	upstream
17	ENST00000580970	ENSG00000214946	TBC1D26	Annotated_lncRNA	15641653	15644535	+	ENSG00000251537	RP11-385D13.1	15474804	15586690	-	54962	upstream
17	ENST00000580970	ENSG00000214946	TBC1D26	Annotated_lncRNA	15641653	15644535	+	ENSG00000255104	ZNF286A	15602890	15648095	+	(2883)	sense
17	ENST00000580970	ENSG00000214946	TBC1D26	Annotated_lncRNA	15641653	15644535	+	ENSG00000187607	ZNF286A	15602890	15640874	+	778	downstream
17	ENST00000580970	ENSG00000214946	TBC1D26	Annotated_lncRNA	15641653	15644535	+	ENSG00000214946	TBC1D26	15635560	15648095	+	(2883)	sense
